# Supplementary material for: Are we prepared for the future? A mixed-method study on quality management in decentralized family medicine teaching
Source: Med Educ Online. 2021 May 11;26(1):1923114. doi: 10.1080/10872981.2021.1923114 (PMC8118471; doi:10.1080/10872981.2021.1923114)
Supplement: Supplemental Material [file ZMEO_A_1923114_SM9130.zip]

Archive with 4 entries (3 files):
- Supplementary files/
- Supplementary files/Supplement 1 Interview Guideline Experts.docx
- Supplementary files/Supplement 2 Survey for review.docx
- Supplementary files/Supplement 3 Coding Frame.docx
